# Supplementary material for: Shikonin inhibited glycolysis and sensitized cisplatin treatment in non-small cell lung cancer cells via the exosomal pyruvate kinase M2 pathway
Source: Bioengineered. 2022 Jun 15;13(5):13906–18. doi: 10.1080/21655979.2022.2086378 (PMC9275963; doi:10.1080/21655979.2022.2086378)
Supplement: Supplemental Material [file KBIE_A_2086378_SM9309.zip]

Archive with 6 entries (5 files):
- supplementary/
- supplementary/Ethical approvement.pdf
- supplementary/Flow cytometry raw data.zip
- supplementary/Gating strategy for flow cytometry.pptx
- supplementary/Original WB and microscopy images.pptx
- supplementary/Supplementary Figure 1.docx
